# Supplementary material for: Cyanobacteria Secondary Metabolites as Biotechnological Ingredients in Natural Anti-Aging Cosmetics: Potential to Overcome Hyperpigmentation, Loss of Skin Density and UV Radiation-Deleterious Effects
Source: Mar Drugs. 2022 Mar 1;20(3):183. doi: 10.3390/md20030183 (PMC8950663; doi:10.3390/md20030183)
Supplement: Supplementary file 1 [file marinedrugs-20-00183-s001.zip]

Archive with 1 entries (1 files):
- marinedrugs-1608944-SI.pdf
